# Supplementary material for: Evolutionary dynamics of emblematic Araucaria species (Araucariaceae) in New Caledonia: nuclear and chloroplast markers suggest recent diversification, introgression, and a tight link between genetics and geography within species
Source: BMC Evol Biol. 2014 Sep 5;14:171. doi: 10.1186/s12862-014-0171-6 (PMC4182765; doi:10.1186/s12862-014-0171-6)
Supplement: Additional file 1: — Geographic location and vouchers of the study populations. Herbarium vouchers were deposited at the Herbarium of the Royal Botanic Garden Edinburgh, UK (E). [file 12862_2014_171_MOESM1_ESM.xls]

## Sheet: Additional file 1
Species name	Geographic location	Sympatric with	Voucher (collector, number and barcode)	Other vouchers for this species in this site (collector and number)	Altitude (m)	Latitude / Longitude
A. montana	TonNon	-	Hollingsworth 219 (E00251976)	Hollingsworth 225, 235, 244, 247	700	20° 38' 21'' S / 164° 52' 06'' E
A. montana	Mt Panie	-	Third New Caledonia Araucaria Expedition 4246 (E00215450)	-	600	20° 33' 43'' S / 164° 47' 03'' E
A. montana	Pandop	A. biramulata, A. scopulorum	Hollingsworth 290 (E00282102; only small foliage herbarium voucher)	Hollingsworth 291 (only small foliage herbarium voucher)	790	20° 35' 23'' S / 164° 21' 53'' E
A. montana	Koniambo	-	Hollingsworth 349 (site 2; E00251987, E00282121)	Hollingsworth 320, 335 (site 1), 369 (site 3)	750-850	20° 59' 47'' S / 164° 49' 43'' E
A. montana	Kopeto	A. rulei, but not studied here	Kranitz 11 (E00246643)	Kranitz 14	1100	21° 09' 87'' S / 165°02' 40'' E
A. montana	Paeoua	A. rulei	Gardner 260 (E00215092)	Gardner 330	850-1050	21° 10' 37'' S / 165° 05' 15'' E
A. montana	Boulinda	A. rulei, but not studied here	-	-	850	21° 14' 00'' S / 165° 09' 00'' E
A. montana	Me Maoya	-	Hollingsworth 162 (E00282212)	Hollingsworth 168, 169, 173	1000	21° 26' 33'' S / 165° 21' 43'' E
A. montana	Me Ori	-	Hollingsworth 125 (E00251970)	Hollingsworth 132, 135	850	21° 31' 34'' S / 165° 40' 03'' E
A. montana	Bwa Meyu	A. scopulorum, A. rulei	Third New Caledonia Araucaria Expedition 4132 (E00166482)	Third New Caledonia Araucaria Expedition 4138, 4141	650-750	21° 29' 29'' S / 165° 53' 59'' E
A. laubenfelsii	Mt Do	A. biramulata	Third New Caledonia Araucaria Expedition 4055 (E00166495)	Third New Caledonia Araucaria Expedition 4056, 4063, 4064, 4068, 4069, 4070	950	21° 45' 28'' S / 166° 00' 00'' E
A. laubenfelsii	Mt Mou	-	New Caledonia Araucaria Expedition 601 (E00137218)	-	1000	22° 4' S / 166° 20' E
A. laubenfelsii	Ouinee	A. rulei	Third New Caledonia Araucaria Expedition 2209 (E00131814)	Third New Caledonia Araucaria Expedition 2216, 2218, 2219	1100	22° 00' 25'' S / 166° 28' 19'' E
A. biramulata	Pandop	A. montana, A. scopulorum	Hollingsworth 262 (E00304211, E00282074)	Hollingsworth 269, 270, 289	800	20° 35' 23'' S / 164° 21' 53'' E
A. biramulata	Kaala Gomen	-	-	-	680	20° 38' 00'' S / 164° 24' 00'' E
A. biramulata	Mt Do	A. laubenfelsii	Third New Caledonia Araucaria Expedition 4082 (E00166505)	Third New Caledonia Araucaria Expedition 4061, 4090	850	21° 45' 43'' S / 166° 00' 01'' E
A. biramulata	Mt Tonta	-	Gardner 176 (E00215116)	Gardner 185, 191, 196	850-900	21° 56' 28'' S / 166° 15' 13'' E
A. biramulata	Pic du grand Kaori	-	Gardner 6 (E00215029)	Gardner 7, 8	400	22° 16' 36'' S / 166° 53' 40'' E
A. rulei	Tiebaghi	A. scopulorum	New Caledonia Araucaria Expedition 38 (E00141839)	New Caledonia Araucaria Expedition 39	500	20° 28' 39'' S / 164° 13' 39'' E
A. rulei	Paeoua	A. montana	Gardner 285 (E00215134)	Gardner 301, 303, 304, 305	730	21° 11' 46'' S / 165° 05' 01'' E
A. rulei	PinPin	-	Gardner 342 (E00215133)	Gardner 343, 344	820	21° 22' 18'' S / 165° 15' 55'' E
A. rulei	Bwa Meyu	A. montana, A. scopulorum	Third New Caledonia Araucaria Expedition 4099 (E00166511)	Third New Caledonia Araucaria Expedition 4106, 4111	590	21° 29' 13'' S / 165° 54' 14'' E
A. rulei	Camp des Sapins	-	New Caledonia Araucaria Expedition 311 (E00137883)	New Caledonia Araucaria Expedition 312, 320	720	21° 46' 00'' S / 166° 11' 00'' E
A. rulei	Mt Humboldt	-	Gardner 146 (E00182974)	Gardner 147, 149, 155, 170	700	21° 53' 40'' S / 166° 22' 41'' E
A. rulei	Ouinee	A. laubenfelsii	Third New Caledonia Araucaria Expedition 2233 (E00131815)	Third New Caledonia Araucaria Expedition 2235, 2237, 2239, 2251	750	22° 00' 00'' S / 166° 26' 26'' E
A. scopulorum	Poum	-	Kranitz 8 (E00210618)	Kranitz 10	700	20° 16' 05'' S / 164° 02' 30'' E
A. scopulorum	Tiebaghi	A. rulei	New Caledonia Araucaria Expedition 78 (E00141842)	New Caledonia Araucaria Expedition 111	450-500	20° 28' 39'' S / 164° 13' 39'' E
A. scopulorum	Pandop	A. montana, A. biramulata	Hollingsworth 295 (E00304084)	Hollingsworth 302, 312	700-780	20° 35' 22'' S / 164° 21' 52'' E
A. scopulorum	Cap Bocage	-	New Caledonia Araucaria Expedition 121 (E00137879)	New Caledonia Araucaria Expedition 122, 151, 152, 154	50-300	21° 11' 50'' S / 165° 30' 38'' E
A. scopulorum	Poro	A. montana and A. rulei, but not studied here	New Caledonia Araucaria Expedition 211 (E00141034)	New Caledonia Araucaria Expedition 212, 220	400	21° 21' 19'' S / 165° 44' 24'' E
A. scopulorum	Bogota	A. rulei, but not studied here	New Caledonia Araucaria Expedition 271 (E00141266)	New Caledonia Araucaria Expedition 278	120	21° 32' 45'' S / 166° 03' 14'' E
A. scopulorum	Bwa Meyu	A. montana, A. rulei	Gardner 208 (E00215129)	Gardner 234	450-600	21° 26' 34'' S / 165° 50' 45'' E
A. scopulorum	Thio	-	Kranitz 1 (E00210616)	Kranitz 2, 3, 4	60	21° 35' 07'' S / 166° 08' 07'' E
A. humboldtensis	Mamie	A. muelleri	Hollingsworth 35 (E00251945)	Hollingsworth 42	550	22° 06' 26'' S / 166° 53' 03'' E
A. humboldtensis	Mont Kouakoué	-	Gaudeul 3993A (E00249077)	-	1250	21° 57' 55'' S / 166° 32' 06'' E
A. humboldtensis	Mont Humboldt	-	Gardner 117 (E00215065)	Gardner 128	1350-1500	21° 52' 51'' S / 166° 25' 04'' E
A. humboldtensis	Montagne des Sources	-	Third New Caledonia Expedition 2003 (E00131836)	Third New Caledonia Expedition 2007	800-900	22° 06' 55'' S / 166° 36' 04'' E
A. muelleri	Mamie	A. humboldtensis	Hollingsworth 71 (00304251)	-	600	22° 06' 00'' S / 166° 53' 10'' E
A. muelleri	Pic des Pins	A. bernieri	New Caledonia Araucaria Expedition 653 (E00137598)	-	650	22° 15' S / 166° 49' E
A. muelleri	Goro Plateau	-	New Caledonia Araucaria Expedition 870 (E00137600)	-	250	22° 16' 24'' S / 166° 58' 29'' E
A. muelleri	Parc de la Rivière Bleue	-	Third New Caledonia Araucaria Expedition 3002 (E00166515)	Third New Caledonia Araucaria Expedition 3006	750-800	22° 07' 49'' S / 166° 36' 16'' E
A. columnaris	Ile des Pins, Presqu'ile d'Oro	-	-	-	20	22° 35' 46'' S / 167° 31' 06'' E
A. columnaris	Ile des Pins, Ile Bayonnaise	-	-	-	10	22° 40' 23'' S / 167° 25' 23'' E
A. nemorosa	Cap de la Reine Charlotte	-	-	-	70	22° 20' 07'' S / 166° 59' 55'' E
A. nemorosa	Port Boise, Kaanua	A. columnaris	-	-	30	22° 20' 42'' S / 166° 57' 55'' E
